# Supplementary material for: Fabrication of Europium-Doped Barium Titanate/Polystyrene Polymer Nanocomposites Using Ultrasonication-Assisted Method: Structural and Optical Properties
Source: Polymers (Basel). 2022 Nov 1;14(21):4664. doi: 10.3390/polym14214664 (PMC9655646; doi:10.3390/polym14214664)
Supplement: Supplementary file 1 [file polymers-14-04664-s001.zip]

Archive with 1 entries (1 files):
- polymers-1965313-supplementary.pdf
